# Supplementary material for: Evidence of innate immune dysfunction in first-episode psychosis patients with accompanying mood disorder
Source: J Neuroinflammation. 2022 Dec 3;19:287. doi: 10.1186/s12974-022-02648-y (PMC9719666; doi:10.1186/s12974-022-02648-y)
Supplement: Supplementary file 1 — Additional file 1. Supplemental Table 1: Spearman's correlation. Baseline and LPS-induced cytokine production correlated with SANS scores. Correlations were stronger in males. [file 12974_2022_2648_MOESM1_ESM.xlsx]

## Sheet: Sheet1
		Media males	Media all	LPS males	LPS all
		SANS Total
Eotaxin (4)	Correlation Coefficient	.383*	.353*	0.263	0.193
	Sig. (2-tailed)	0.016	0.014	0.111	0.193
	N	39	48	38	47
GM-CSF (14)	Correlation Coefficient	.371*	.366*	0.047	0.042
	Sig. (2-tailed)	0.02	0.011	0.782	0.782
	N	39	48	38	47
IL-1B (24)	Correlation Coefficient	.378*	.334*	.400*	0.206
	Sig. (2-tailed)	0.018	0.02	0.013	0.165
	N	39	48	38	47
IL-6 (36)	Correlation Coefficient	.363*	.346*	0.31	0.13
	Sig. (2-tailed)	0.023	0.016	0.066	0.395
	N	39	48	36	45
IL-10 (44)	Correlation Coefficient	.401*	0.282	0.271	0.144
	Sig. (2-tailed)	0.011	0.052	0.1	0.334
	N	39	48	38	47
IL-12(p40) (46)	Correlation Coefficient	.324*	.287*	0.001	-0.037
	Sig. (2-tailed)	0.044	0.048	0.993	0.804
	N	39	48	38	47
TNFa (80)	Correlation Coefficient	0.271	.314*	0.222	0.184
	Sig. (2-tailed)	0.096	0.03	0.181	0.216
	N	39	48	38	47
IL-17 (54)	Correlation Coefficient	.395*	.347*	.443**	0.257
	Sig. (2-tailed)	0.013	0.016	0.005	0.081
	N	39	48	38	47
IFNg (20)	Correlation Coefficient	.423**	.390**	0.251	0.158
	Sig. (2-tailed)	0.007	0.006	0.129	0.29
	N	39	48	38	47
IL-4 (32)	Correlation Coefficient	.408**	.354*	0.163	0.072
	Sig. (2-tailed)	0.01	0.014	0.329	0.629
	N	39	48	38	47
